# Supplementary material for: Droj2 Facilitates Somatosensory Neurite Sculpting via GTP-Binding Protein Arf102F in Drosophila
Source: Int J Mol Sci. 2023 Aug 25;24(17):13213. doi: 10.3390/ijms241713213 (PMC10487878; doi:10.3390/ijms241713213)
Supplement: Supplementary file 1 [file ijms-24-13213-s001.zip]

Archive with 1 entries (1 files):
- ijms-2528401-supplementary.pdf
